# Supplementary material for: Heterologous Display of Chlamydia trachomatis PmpD Passenger at the Surface of Salmonella OMVs
Source: Membranes (Basel). 2023 Mar 23;13(4):366. doi: 10.3390/membranes13040366 (PMC10145130; doi:10.3390/membranes13040366)
Supplement: Supplementary file 1 [file membranes-13-00366-s001.zip]

Archive with 1 entries (1 files):
- membranes-2274865-supplementary.pdf
